# Supplementary material for: A purine loop and the primer binding site are critical for the selective encapsidation of mouse mammary tumor virus genomic RNA by Pr77Gag
Source: Nucleic Acids Res. 2021 Apr 9;49(8):4668–88. doi: 10.1093/nar/gkab223 (PMC8096270; doi:10.1093/nar/gkab223)
Supplement: gkab223_Supplemental_Files [file gkab223_supplemental_files.zip]

Archive with 5 entries (5 files):
- Supplementary Figures Legends.docx
- Supplementary Figures.pdf
- Supplementary Table 1.pdf
- Supplementary Table 2.pdf
- Supplementary Table 3.pdf
